# Supplementary material for: Magnetic Ion Channel Activation (MICA)-Enabled Screening Assay: A Dynamic Platform for Remote Activation of Mechanosensitive Ion Channels
Source: Int J Mol Sci. 2023 Feb 8;24(4):3364. doi: 10.3390/ijms24043364 (PMC9962865; doi:10.3390/ijms24043364)
Supplement: Supplementary file 1 [file ijms-24-03364-s001.zip]

Archive with 1 entries (1 files):
- ijms-2087355-supplementary.pdf
